# Supplementary material for: Effect of Initial Relative Density on Liquid-Phase Sintering Behaviors of Al Powder Using Al–Cu Eutectic Alloy Aid: In Situ Observations Using Tomography and Microscopy
Source: Materials (Basel). 2025 Dec 7;18(24):5499. doi: 10.3390/ma18245499 (PMC12734531; doi:10.3390/ma18245499)
Supplement: Supplementary file 1 [file materials-18-05499-s001.zip]

Archive with 2 entries (2 files):
- Supplementary_material_2.mp4
- Supplementary_material_1.mp4
